# Supplementary material for: Genomic insights into antibiotic resistance, virulence traits and phylogenetic lineages of 141 clinical Helicobacter pylori isolates from Eastern China
Source: Front Cell Infect Microbiol. 2026 Jan 5;15:1726881. doi: 10.3389/fcimb.2025.1726881 (PMC12812873; doi:10.3389/fcimb.2025.1726881)
Supplement: Supplementary file 1 [file Table1.xlsx]

## Sheet: Sheet1
Isolate IDs	Coverage(X)	contigs (>= 50000 bp)	Largest contig	Total length	GC (%)	N50	N75	L50	L75
CW-001	542.574	10	257220	1563966	38.72	95710	48186	5	12
CW-002	556.957	10	317683	1563563	38.72	128990	56898	4	9
CW-003	466.082	11	335456	1595524	38.73	143529	62568	4	9
CW-004	524.002	9	350826	1577345	38.72	170243	70736	3	7
CW-005	773.565	13	253560	1584027	38.67	80390	58020	6	12
CW-006	791.099	12	334207	1575615	38.72	96543	57945	4	10
CW-007	698.308	10	336519	1580271	38.76	123366	58158	4	9
CW-008	675.614	11	248193	1603043	38.69	108762	60621	5	10
CW-009	118.162	1	1573370	1577373	38.71	1573370	1573370	1	1
CW-010	651.981	1	1629311	1638595	38.58	1629311	1629311	1	1
CW-011	947.365	11	337975	1518651	38.88	133488	68373	4	8
CW-012	723.915	12	336221	1552717	38.79	80767	54332	4	10
CW-013	1016.34	13	247326	1552351	38.87	78936	57150	5	11
CW-014	788.744	11	358629	1578243	38.72	123621	56805	4	9
CW-015	389.161	11	338674	1607487	38.69	109172	59567	5	10
CW-016	849.411	13	367081	1564903	38.8	123182	57098	3	9
CW-017	580.554	9	360155	1584737	38.66	161045	63771	3	7
CW-018	799.174	11	334141	1585898	38.69	149335	55803	3	9
CW-019	584.045	2	1471895	1598283	38.62	1471895	1471895	1	1
CW-020	416.443	12	337895	1548436	38.79	101159	57417	5	10
CW-021	515.007	1	1496921	1572627	38.68	1496921	1496921	1	1
CW-022	339.678	11	337670	1546575	38.85	142023	69122	4	8
CW-023	363.886	11	335620	1620773	38.58	102533	56513	5	10
CW-024	562.698	13	335833	1540104	38.89	74100	53564	6	12
CW-025	65.4184	12	239898	1547575	38.92	68531	48605	6	13
CW-026	440.924	10	332196	1547355	38.85	82456	60750	4	9
CW-027	411.371	1	1567822	1577815	38.76	1567822	1567822	1	1
CW-028	513.219	1	1587591	1590968	38.7	1587591	1587591	1	1
CW-029	523.578	12	331760	1552645	38.86	114590	58054	4	9
CW-030	625.426	1	1474664	1510909	38.96	1474664	1474664	1	1
CW-031	533.735	13	302176	1599752	38.64	98990	69413	5	9
CW-032	277.072	8	334128	1586926	38.88	173802	58752	3	8
CW-033	469.704	12	335604	1534387	38.86	98327	60809	5	10
CW-034	638.07	11	332452	1506797	38.97	81077	58288	5	10
CW-035	540.811	11	403521	1637398	38.57	79800	55524	4	10
CW-036	562.704	9	689029	1587314	38.73	155590	69604	2	6
CW-037	511.533	1	1575652	1582959	38.73	1575652	1575652	1	1
CW-038	996.353	10	336354	1549536	38.81	163300	65902	3	7
CW-039	377.911	2	1536503	1684107	39.1	1536503	1536503	1	1
CW-040	499.262	9	360953	1553128	38.85	88128	56797	4	9
CW-041	438.714	1	1543357	1576666	38.74	1543357	1543357	1	1
CW-042	696.423	10	331433	1555893	38.78	94030	66530	4	9
CW-043	1046.4	11	379092	1588659	38.68	74055	53140	5	11
CW-044	484.038	2	1596220	1777700	39.16	1596220	1596220	1	1
CW-045	229.412	1	1523393	1578911	38.91	1523393	1523393	1	1
CW-046	684.156	11	341135	1599805	38.65	163408	65060	3	7
CW-047	699.384	11	336420	1539481	38.87	74595	53853	4	10
CW-048	1030.01	10	333856	1563758	38.81	199873	97644	3	6
CW-049	33.62	10	340051	1613425	38.63	122160	76945	4	7
CW-050	737.966	4	68538	1566353	38.89	28488	16994	19	37
CW-051	624.605	1	1576568	1601500	38.68	1576568	1576568	1	1
CW-052	526.373	11	332996	1543616	38.88	108849	56617	4	9
CW-053	704.219	11	337763	1616798	38.81	91468	58335	5	10
CW-054	637.753	12	331272	1569405	38.68	78735	56787	5	11
CW-055	546.237	10	354113	1550352	38.87	160415	59608	3	8
CW-056	1676.3	11	262130	1602512	38.58	104198	59207	5	11
CW-057	513.219	10	367937	1617232	38.62	104664	59808	3	9
CW-058	515.608	0	8616	1090039	38.68	1125	788	596	7
CW-059	995.883	7	91366	1677549	38.47	29960	19896	17	35
CW-060	835.752	5	82360	1714600	38.49	21851	11464	23	50
CW-061	881.27	12	334991	1607506	38.67	79254	58562	6	11
CW-062	1026.41	6	64404	1677018	38.44	28208	12847	20	42
CW-063	951.122	12	338509	1626901	38.59	165146	58917	3	9
CW-064	1011.11	13	337916	1593362	38.71	70549	54198	6	12
CW-065	936.442	0	20956	1347412	38.94	4579	1989	80	189
CW-066	1016.65	8	117710	1565393	38.78	43439	25916	12	24
CW-067	986.535	11	130437	1558851	38.82	52704	28928	10	19
CW-068	495.267	0	24134	1310501	38.96	4114	1510	87	214
CW-069	9.97721	1	1585899	1607750	38.9	1585899	1585899	1	1
CW-070	791.954	6	104101	1589510	38.73	35501	19107	13	28
CW-071	1033.86	13	131231	1611148	38.6	53382	25362	11	22
CW-072	442.369	1	1646946	1742357	38.55	1646946	1646946	1	1
CW-073	922.582	8	91850	1683239	38.44	32018	18605	17	34
CW-074	972.535	12	245015	1561251	38.79	95798	56370	5	10
CW-075	1004.7	1	1517909	1553796	38.83	1517909	1517909	1	1
CW-076	997.876	11	336087	1588645	38.75	75154	56522	5	11
CW-077	991.41	11	335732	1581936	38.81	102364	59287	4	9
CW-078	937.97	11	331994	1542449	38.78	100909	62107	4	9
CW-079	1009.73	11	328439	1538685	38.86	112637	56304	4	9
CW-080	989.803	1	1568150	1606591	38.76	1568150	1568150	1	1
CW-081	383.822	0	3280	4164	38.2	3280	1	0	0
CW-082	956.027	2	1551726	1655705	38.74	1551726	1551726	1	1
CW-083	398.265	11	229588	1585636	38.82	83957	46602	6	12
CW-084	1049.34	1	1574193	1581673	38.82	1574193	1574193	1	1
CW-085	987.577	12	334366	1646420	38.77	108295	55081	4	10
CW-086	132.847	12	297255	1568663	38.78	73678	53633	5	11
CW-087	198.248	10	401757	1698182	38.98	107711	69099	5	9
CW-088	1607.14	1	1558629	1598968	38.63	1558629	1558629	1	1
CW-089	1194	0	32785	1466698	38.8	7483	3071	60	135
CW-090	522.39	9	156782	1582991	38.72	60086	27660	9	18
CW-091	562.267	1	1563388	1593399	38.7	1563388	1563388	1	1
CW-092	565.522	1	1572765	1584303	38.78	1572765	1572765	1	1
CW-093	2453.62	9	335935	1522463	38.98	131899	63702	3	8
CW-094	587.286	1	1624453	1627888	38.64	1624453	1624453	1	1
CW-095	411.429	12	336588	1552387	38.82	122857	56453	3	9
CW-096	162.138	10	404205	1619272	38.66	158247	67790	3	7
CW-097	1004.44	12	324851	1611494	38.72	106119	63829	4	9
CW-098	1785.48	8	667585	1605679	38.65	198766	107354	2	5
CW-099	547.914	11	326293	1546516	38.92	94405	58702	4	9
CW-100	1189.97	12	320527	1588032	38.72	114651	55392	5	10
CW-101	1020.1	14	152418	1606855	38.66	73817	48306	8	15
CW-102	416.996	11	338181	1572798	38.72	124905	68105	3	8
CW-103	1042.43	11	336429	1577774	38.78	127504	62094	4	9
CW-104	1065.15	11	332808	1544000	38.87	80663	58552	4	9
CW-105	1078.44	11	361381	1565878	38.76	124057	54704	3	9
CW-106	539.459	9	402525	1574098	38.8	160603	79315	3	7
CW-107	553.533	11	682038	1585679	38.68	114875	66936	2	7
CW-108	1388.47	10	413719	1528776	38.87	158038	67777	3	7
CW-109	381.865	11	196728	1568195	38.93	85061	47704	7	13
CW-110	846.814	11	336306	1573958	38.84	82176	58230	4	10
CW-111	1054.22	11	357706	1590129	38.69	80811	50787	4	11
CW-112	388.27	11	331250	1669719	39.17	158543	58707	4	9
CW-113	1099.64	11	687338	1594204	38.67	124778	54895	2	8
CW-114	1090.14	14	119150	1594465	38.78	89632	52135	8	14
CW-115	1025.98	13	228824	1593065	38.91	92469	55049	6	12
CW-116	993.836	12	349516	1565601	38.79	93635	65110	4	9
CW-117	521.92	1	1577930	1585663	38.74	1577930	1577930	1	1
CW-118	1038.62	11	382195	1594219	38.71	138623	67870	3	8
CW-119	520.392	1	1558564	1598805	38.67	1558564	1558564	1	1
CW-120	912	1	1575384	1621978	38.67	1575384	1575384	1	1
CW-121	1108.49	10	363522	1549696	38.83	112284	65585	4	8
CW-122	1036.32	1	1558663	1560785	38.84	1558663	1558663	1	1
CW-123	1090.33	11	537021	1568688	38.74	137068	67867	3	7
CW-124	1077.22	10	332759	1580698	38.76	82990	54320	4	9
CW-125	1102.97	11	365317	1571060	38.78	108326	59179	4	9
CW-126	1055.04	10	673442	1640944	38.58	118295	67713	3	7
CW-127	998.775	11	333619	1586105	38.7	129692	63571	4	9
CW-128	1015.77	12	334164	1564928	38.89	111674	59466	4	9
CW-129	1050.47	10	340256	1535352	38.88	162700	58663	3	8
CW-130	1102.97	12	265052	1558955	38.78	133077	57831	4	10
CW-131	960.975	12	353807	1632434	38.61	165516	59455	3	9
CW-132	925.941	12	244082	1558538	38.93	86084	63746	5	10
CW-133	985.653	11	328341	1578742	38.7	157270	59238	3	8
CW-134	1957.41	0	43015	1389207	38.73	7554	2897	55	127
CW-135	2309.08	9	90085	1570354	38.78	45812	27033	12	23
CW-136	1822.48	12	327906	1534766	38.91	78560	59003	4	10
CW-137	2128.15	1	1564806	1638998	38.62	1564806	1564806	1	1
CW-138	2192.71	11	363887	1588986	38.82	108774	58886	4	9
CW-139	967.037	11	333820	1584704	38.76	124117	57931	4	9
CW-140	719.291	14	166810	1531576	38.83	68343	52687	7	14
CW-141	645.219	0	2471	2471	42.15	2471	1	3	2471
Notes: Accession Number Information
The whole genome sequences of Helicobacter pylori strains CW-001 to CW-141 reported in this study have been deposited in the National Microbiology Data Center (NMDC) under the accession number NMDC10020204. The sequences can be accessed via the link: https://nmdc.cn/resource/genomics/project/detail/NMDC10020204.
