# Supplementary material for: Genomic insights into antibiotic resistance, virulence traits and phylogenetic lineages of 141 clinical Helicobacter pylori isolates from Eastern China
Source: Front Cell Infect Microbiol. 2026 Jan 5;15:1726881. doi: 10.3389/fcimb.2025.1726881 (PMC12812873; doi:10.3389/fcimb.2025.1726881)
Supplement: Supplementary file 2 [file Table2.xlsx]

## Sheet: Sheet1
Strain name	genebank ID
India7	GCA_000185185.1
L7	GCA_001653375.1
FD662	GCA_000296095.2
NAK7	GCA_000401295.1
FD535	GCA_000296015.2
UM114	GCA_000444495.1
E48	GCA_000499345.2
132	GCA_001939635.1
132A	GCA_001940035.1
KH43	GCA_002831835.1
KH0025	GCA_006440345.1
S106A3	GCA_013623955.1
GJ906	GCA_013623975.1
NM107	GCA_019673735.1
MS280	GCA_024405915.1
51	GCA_000011725.1
F30	GCA_000270025.1
F16	GCA_000270005.1
CPY1124	GCA_000275225.2
35A	GCA_000178935.2
HLJHP193	GCA_000287835.1
HLJHP253	GCA_000287775.1
HLJHP256	GCA_000287735.1
HLJHP271	GCA_000287755.1
36069	GCA_000172935.1
52	GCA_000023805.1
XZ274	GCA_000262655.1
FD506	GCA_000295995.2
FD568	GCA_000296035.2
FD577	GCA_000296055.2
GC26	GCA_000296135.2
wls-5-3	GCA_000444175.1
wls-5-12	GCA_000444195.2
Manado-1	GCA_000766035.1
Hp238	GCA_000817025.1
ML1	GCA_001549715.1
ML3	GCA_001549875.1
DU15	GCA_001653395.1
241	GCA_001901635.1
428	GCA_001939315.1
178	GCA_001939585.1
HPJP26	GCA_002356595.1
MKM5	GCA_002357315.1
F28	GCA_002357335.1
F38	GCA_002357355.1
HP15067	GCA_003635765.1
HP15032	GCA_003635945.1
HP15031	GCA_003635975.1
HP15027	GCA_003636005.1
GD63	GCA_003640585.1
Hpbs1	GCA_003855475.1
H-137	GCA_003957395.1
ZH48	GCA_004013025.1
KH0182	GCA_006438425.1
KH0175	GCA_006438455.1
SouthAfrica7	GCA_000185245.1
K26A1	GCA_001653455.1
SA233C	GCA_000476615.1
SA175A	GCA_000476895.1
SA144A	GCA_000475715.1
SA251C	GCA_000476555.1
SouthAfrica50	GCA_000448525.1
HpGP-ZAF-001	GCA_034827045.1
HP12073	GCA_003637485.1
HpGP-ZAF-009	GCA_034821745.1
HP01234	GCA_003638595.1
HP07036	GCA_003637875.1
HP08074	GCA_003637775.1
HP11049	GCA_003638045.1
HP13068	GCA_003636985.1
HP14039	GCA_003636855.2
HP15005	GCA_003636165.1
HP98123	GCA_003636395.1
HP98490	GCA_003636385.1
HP99255	GCA_003635705.1
SA226A	GCA_000475655.1
SA161C	GCA_000475575.1
SA170C	GCA_000477155.1
SA30C	GCA_000476875.1
SA168C	GCA_000475755.1
SA157A	GCA_000475615.1
SA46C	GCA_000475875.1
SA220C	GCA_000476955.1
SA252C	GCA_000476495.1
SA158C	GCA_000476695.1
SA35C	GCA_000604265.1
SA227C	GCA_000604405.1
Gambia94/24	GCA_000185205.1
GAM119Bi	GCA_000345105.2
GAMchJs106B	GCA_000345705.2
HE-C50	GCA_003058825.1
SW21C	GCA_024411415.1
SW7C	GCA_024411395.1
26695	GCA_000008525.1
HPAG1	GCA_000013245.1
448	GCA_003058805.1
Hp A-11	GCA_000359645.1
Hp A-14	GCA_000274005.2
Hp A-27	GCA_000274045.2
29009	GCA_024413955.1
31181	GCA_024411505.1
33375	GCA_024406045.1
P12	GCA_000021465.1
G27	GCA_000021165.1
B40	GCA_003059985.1
B47	GCA_003059425.1
GC31-B	GCA_003059965.1
GC65-HL	GCA_003059325.1
30950	GCA_003058845.1
PeCan4	GCA_000148875.1
B45	GCA_000234645.4
HUP-B14	GCA_000259235.1
H3016	GCA_000824885.1
7C	GCA_001433515.1
HPJ013	GCA_003635595.1
HP15022	GCA_003636025.1
B319	GCA_003639195.1
B547F	GCA_003639285.1
ZH15	GCA_004012315.1
ZH45	GCA_004012975.1
oki439	GCA_013181605.1
SZ3111A	GCA_013427555.1
SZ3094A	GCA_013427735.1
SZ3073	GCA_013427875.1
SZ3063	GCA_013427975.1
SZ3060	GCA_013428005.1
SZ3058	GCA_013428035.1
SZ3038	GCA_013428235.1
SZ3033A	GCA_013428295.1
SZ2209	GCA_013429015.1
ausabrJ05	GCA_001653435.1
PNG84A	GCA_001653475.1
HP99440	GCA_008304565.1
HPAS23	GCA_008304385.1
HPJ023	GCA_008304575.1
HPJ071	GCA_008304245.1
HPJ148	GCA_008304195.1
HPJ156	GCA_008304175.1
HPJ207	GCA_008304225.1
HPJ056	GCA_008304265.1
Puno135	GCA_000224555.1
Puno120	GCA_000224535.1
Aklavik117	GCA_000315955.1
v225d	GCA_000093185.1
Cuz20	GCA_000148895.1
Shi112	GCA_000277405.1
Shi169	GCA_000277385.1
Shi417	GCA_000277365.1
Sat464	GCA_000148915.1
Shi470	GCA_000020245.1
