# Supplementary material for: Genomic insights into antibiotic resistance, virulence traits and phylogenetic lineages of 141 clinical Helicobacter pylori isolates from Eastern China
Source: Front Cell Infect Microbiol. 2026 Jan 5;15:1726881. doi: 10.3389/fcimb.2025.1726881 (PMC12812873; doi:10.3389/fcimb.2025.1726881)
Supplement: Supplementary file 3 [file Table3.xlsx]

## Sheet: Sheet1
Isolate IDs	cagA	vacA	htrA-171
CW-034	Incomplete assembly	s1m2	S
CW-035	ABC	s1m1	L
CW-036	ABD	s1m2	S
CW-037	ABD	s1m1	S
CW-003	ABD	s1m2	S
CW-004	cagA negative	s1m2	S
CW-028	ABD	s1m1	L
CW-029	ABD	s1m2	L
CW-030	ABD	s1m1	S
CW-031	ABD	s1m1	L
CW-032	ABD	s1m1	L
CW-033	ABD	s1m2	S
CW-056	ABD	s1m1	S
CW-093	ABD	s1m2	S
CW-108	ABD	s1m1	S
CW-088	ABD	s1m1	S
CW-057	AD	s1m1	L
CW-097	cagA negative	s1m1	L
CW-043	ABD	s1m1	L
CW-038	ABD	s1m2	L
CW-048	ABD	s1m2	L
CW-098	ABD	s1m2	L
CW-001	ABD	s1m2	S
CW-002	ABD	s1m2	S
CW-052	ABD	s1m2	L
CW-055	ABD	s1m1	S
CW-039	ABD	s1m1	S
CW-040	ABD	s1m2	L
CW-041	ABD	s1m1	S
CW-042	ABD	s1m2	S
CW-044	cagA negative	s1m2	L
CW-102	ABD	s1m2	S
CW-051	ABD	s1m2	S
CW-106	ABD	s1m1	L
CW-109	ABD	s1m2	S
CW-087	ABD	s1m2	S
CW-045	ABD	s1m1	L
CW-046	ABD	s1m1	S
CW-047	ABD	s1m2	S
CW-050	AB	s1m2	L
CW-053	AB	s1m1	S
CW-054	ABD	s1m1	S
CW-083	ABC	s1m1	L
CW-086	ABD	s1m2	S
CW-090	Incomplete assembly	Incomplete assembly	S
CW-091	Incomplete assembly	s1m2	S
CW-092	ABD	s1m2	S
CW-094	ABD	s1m2	S
CW-095	ABD	s1m2	S
CW-096	ABD	s1m1	S
CW-099	ABD	s1m2	S
CW-101	BD	s1m1	S
CW-103	ABD	s1m1	L
CW-104	ABD	s1m1	S
CW-105	ABD	s1m1	S
CW-107	ABD	s1m1	S
CW-110	ABD	s1m1	L
CW-111	ABD	s1m1	L
CW-112	ABD	s1m2	S
CW-113	ABD	s1m2	S
CW-114	Incomplete assembly	s1m2	S
CW-115	ABD	s1m2	L
CW-116	ABD	s1m2	L
CW-117	ABD	s1m2	S
CW-118	ABD	s1m2	L
CW-119	ABD	s1m2	S
CW-120	ABD	s1m2	L
CW-121	ABD	s1m2	S
CW-122	ABD	s1m1	L
CW-123	ABD	s1m1	S
CW-124	ABD	s1m2	S
CW-125	ABD	s1m2	S
CW-126	ABD	s1m2	L
CW-127	ABD	s1m2	S
CW-128	ABD	s1m1	S
CW-129	ABD	s1m1	S
CW-130	ABD	s1m2	S
CW-131	ABD	s1m2	S
CW-132	ABD	s1m2	L
CW-133	ABD	s1m2	L
CW-100	ABD	s1m1	S
CW-135	ABD	s1m1	S
CW-136	ABD	s1m1	S
CW-137	ABD	s1m1	L
CW-138	ABD	s1m2	S
CW-074	ABD	s1m1	L
CW-064	ABD	s1m2	S
CW-076	ABD	s1m1	S
CW-063	ABD	s1m1	S
CW-080	ABD	s1m2	S
CW-077	ABD	s1m1	L
CW-082	ABCC	s1m2	L
CW-075	ABD	s1m2	L
CW-079	ABD	s1m2	S
CW-061	ABD	s1m1	L
CW-060	ADD	s1m1	S
CW-062	Incomplete assembly	s1m2	L
CW-059	ABD	s1m1	S
CW-066	ABD	s1m2	S
CW-067	ABD	s1m2	L
CW-070	ABD	s1m1	S
CW-071	ABD	s1m1	S
CW-072	ABD	s1m2	L
CW-073	ABD	s1m1	S
CW-139	ABD	s1m1	L
CW-078	ABD	s1m2	S
CW-140	cagA negative	s1m2	S
CW-005	ABD	s1m2	S
CW-006	ABD	s1m2	S
CW-007	ABD	s1m2	L
CW-008	ABD	s1m1	S
CW-010	ABD	s1m1	S
CW-011	cagA negative	s1m2	L
CW-012	ABD	s1m1	L
CW-013	ABD	s1m2	L
CW-014	ABD	s1m2	L
CW-015	ABD	s1m2	S
CW-016	ABD	s1m2	S
CW-017	ABD	s1m2	L
CW-018	ABD	s1m2	S
CW-019	ABD	s1m2	S
CW-020	ABD	s1m2	L
CW-021	ABD	s1m2	S
CW-022	ABD	s1m1	S
CW-023	ABD	s1m2	S
CW-024	ABD	s1m2	L
CW-026	ABD	s1m2	L
CW-027	ABD	s1m2	L
CW-009	ABD	s1m1	L
CW-084	ABD	s1m2	S
CW-085	ABD	s1m1	L
